# Supplementary material for: Biofilms and core pathogens shape the tumor microenvironment and immune phenotype in colorectal cancer
Source: Gut Microbes. 2024 May 10;16(1):2350156. doi: 10.1080/19490976.2024.2350156 (PMC11093030; doi:10.1080/19490976.2024.2350156)
Supplement: Supplemental Material [file KGMI_A_2350156_SM7231.zip]

Archive with 3 entries (3 files):
- Supplemental Figures 2.docx
- Supplemental MM 2 clean.docx
- Supplemental Tables 2.docx
